# Supplementary material for: Prevalence of Chronic Progressive Lymphedema in the Rhenish German Draught Horse
Source: Animals (Basel). 2023 Mar 9;13(6):999. doi: 10.3390/ani13060999 (PMC10044062; doi:10.3390/ani13060999)
Supplement: Supplementary file 1 [file animals-13-00999-s001.zip]

Archive with 1 entries (1 files):
- Supplementary-FiguresS1-S7-TableS1-TableS17.pdf
